# Supplementary material for: Platform-Based Patient-Clinician Digital Health Interventions for Care Transitions: Scoping Review
Source: J Med Internet Res. 2024 Dec 30;26:e55753. doi: 10.2196/55753 (PMC11729789; doi:10.2196/55753)
Supplement: Multimedia Appendix 3 [file jmir_v26i1e55753_app3.xls]

## Sheet: upplementary Table 2. List of e
Supplementary Table 2. List of excluded studies
Author (Year)	Title	Published Year	Journal	Volume	Issue	Pages	DOI
Non-French/English
LUJiamei 2020	Application of continuous health management through internet platform in continuity of care of discharged patients with nasopharyngeal carcinoma.	2020	Chinese Nursing Research		20	3587-3593	10.12102/j.issn.1009-6493.2020.20.004
WANGWen 2019	ÁΩëÁªúÂåñÊåÅÁª≠Â∫∑Â§çÊä§ÁêÜÊîØÊåÅÂØπ‰π≥ËÖ∫ÁôåÊúØÂêéÂåñÁñóÁóÖ‰∫∫ÂÅ•Â∫∑Áõ∏ÂÖ≥ÁîüÊ¥ªË¥®ÈáèÁöÑÂΩ±Âìç.	2019	Chinese Nursing Research	33	11	1821-1826	10.12102/j.issn.1009-6493.2019.11.001
ÈªÑÊôìÁê≥ 2019	SnyderÂ∏åÊúõÁêÜËÆ∫ÁªìÂêàÂæÆ‰ø°Âπ≥Âè∞Âú®ÂñâÁôåÁóÖ‰∫∫ ÊúØÂêéÂ∫∑Â§ç‰∏≠ÁöÑÂ∫îÁî®ÊïàÊûú.	2019	Chinese Nursing Research	33	2	219-223	10.12102/j.issn.1009-6493.2019.02.008
GuoQing 2018	Influence of WeChat platform health education on nursing effect of patients with myocardial infarction after discharge.	2018	Chinese Nursing Research	32	12	1941-1943	10.12102/j.issn.1009-6493.2018.12.033
Ebert 2013	Web-based Rehabilitation Aftercare Following Inpatient Psychosomatic Treatment].	2013	Rehabilitation	52	3	164-172	10.1055/s-0033-1345191
Pogosova 2019	The Impact of Secondary Prevention Programs Incorporating Remote Technologies on Psychological Well-Being and Quality of Life in Coronary Heart Disease Patients with Abdominal Obesity	2019		59	12	11	https://doi.org/10.18087/cardio.2019.12.n740
Zhou 2015	Efficacy of health education on patients with hip replacement based on the Internet	2015		40	3	298	https://doi.org/10.11817/j.issn.1672-7347.2015.03.011
CarralSanLaureano 2013	DiabeTIC website: A pilot study of satisfaction and impact on metabolic control	2013	Endocrinologia y Nutricion	60	8	441-446	https://dx.doi.org/10.1016/j.endonu.2013.01.017
Mahler 2011	HeiCare: A project aiming to improve medication communication across health care sectors	2011	Deutsche Medizinische Wochenschrift	136	44	2239-2244	https://dx.doi.org/10.1055/s-0031-1292036
Dittrich 2018	Is the discharge letter still relevant? : Chances and risks of "Medical apps" in orthopedics and traumatology	2018	Der Orthopade	47	10	842-848	https://dx.doi.org/10.1007/s00132-018-3598-4
Giusti 2021	Usage Evaluation of a Mobile App to Help Understand the Rehabilitation Process of Shoulder Surgery.	2021	Revista brasileira de ortopedia	56	2	213-217	https://dx.doi.org/10.1055/s-0040-1708517
Zheng 2022	Application of health management network platform on health management of stroke patients with hypertension after discharge	2022		43	1	100	https://doi.org/10.16781/j.0258-879x.2022.01.0105
ÂàòÂ©ßÊ°ì 2019	‰∏§Áßç‰∏çÂêåÁöÑËÑëÂçí‰∏≠ÂÅ•Â∫∑ÊïôËÇ≤‰ø°ÊÅØÂπ≥Âè∞ÁöÑ Â∫îÁî®ÊïàÊûúÊØîËæÉ.	2019	Chinese Nursing Research	33	24	4193-4199	10.12102/j.issn.1009-6493.2019.24.002
FanZuyan 2016	Application of WeChat in the continuity nursing of discharged Tumor patients with PICC.	2016	Chinese Nursing Research	30	9B	3283-3285	10.3969/j.issn.1009-6493.2016.26.029
Sun 2020	Effects of mobile health intervention on early knee function after anterior cruciate ligament reconstruction: a prospective randomized controlled study	2020		58	12	936	https://doi.org/10.3760/cma.j.cn112139-20200723-00575
Incorrect intervention
Tripuraneni 2021	A Smartwatch Paired With A Mobile Application Provides Postoperative Self-Directed Rehabilitation Without Compromising Total Knee Arthroplasty Outcomes: A Randomized Controlled Trial.	2021	Journal of Arthroplasty	36	12	3888-3893	10.1016/j.arth.2021.08.007
Holte 2021	Do Patient Engagement Platforms in Total Joint Arthroplasty Improve Patient-Reported Outcomes?	2021	Journal of Arthroplasty	36	12	3850-3858	10.1016/j.arth.2021.08.003
Dalal 2021	Evaluation of electronic health record-integrated digital health tools to engage hospitalized patients in discharge preparation.	2021	Journal of the American Medical Informatics Association	28	4	704-712	10.1093/jamia/ocaa321
Debono 2021	Implementation of enhanced recovery after surgery (ERAS) protocol for anterior cervical discectomy and fusion: a propensity score-matched analysis.	2021	European Spine Journal	30	2	560-567	10.1007/s00586-020-06445-0
He 2021	Effect of continuous nursing based on wechat platform on postoperative rehabilitation of patients with lumbar disc herniation.	2021	Japan Journal of Nursing Science	18	2	2024-01-07	10.1111/jjns.12382
Wang 2019	Effects of continuous care for patients with type 2 diabetes using mobile health application: A randomised controlled trial.	2019	International Journal of Health Planning & Management	34	3	1025-1035	10.1002/hpm.2872
Colomina 2021	Implementing mHealth-Enabled Integrated Care for Complex Chronic Patients With Osteoarthritis Undergoing Primary Hip or Knee Arthroplasty: Prospective, Two-Arm, Parallel Trial.	2021	Journal of Medical Internet Research	23	9	N.PAG-N.PAG	10.2196/28320
Piette 2020	Effects of Accessible Health Technology and Caregiver Support Posthospitalization on 30-Day Readmission Risk: A Randomized Trial.	2020	Joint Commission Journal on Quality & Patient Safety	46	2	109-117	10.1016/j.jcjq.2019.10.009
Zachwieja 2020	Web-Based Self-Directed Exercise Program Is Cost-Effective Compared to Formal Physical Therapy After Primary Total Knee Arthroplasty.	2020	Journal of Arthroplasty	35	9	2335-2341	10.1016/j.arth.2020.04.061
Steiner 2020	CASEPLUS-SimPat: An Intersectoral Web-Based Case Management System for Multimorbid Dementia Patients.	2020	Journal of Medical Systems	44	3	2024-01-08	10.1007/s10916-020-1533-9
Tabas 2020	Comparing the Impact of Three Follow-Up Methods (Telephone, Educational Booklet, and SMS) on Self-Care Ability of Patients with Acute Coronary Syndrome: A Quasi-Experimental Study.	2020	Medical-Surgical Nursing Journal	9	1	2024-01-07	10.5812/msnj.102328
Dahlberg 2019	"Let the patient decide" - Person-centered postoperative follow-up contacts, initiated via a phone app after day surgery: Secondary analysis of a randomized controlled trial.	2019	International Journal of Surgery	61		33-37	10.1016/j.ijsu.2018.11.022
Amrei 2020	A Smartphone Application for Burn Self-care.	2020	Journal of Burn Care & Research	41	2	384-389	10.1093/jbcr/irz181
vanderMeij 2018	Personalised perioperative care by e-health after intermediate-grade abdominal surgery: a multicentre, single-blind, randomised, placebo-controlled trial.	2018	Lancet	392	10141	51-59	10.1016/S0140-6736(18)31113-9
Jaensson 2017	Evaluation of postoperative recovery in day surgery patients using a mobile phone application: a multicentre randomized trial.	2017	BJA: The British Journal of Anaesthesia	119	5	1030-1038	10.1093/bja/aex331
Vloothuis 2018	Description of the CARE4STROKE programme: A caregiver‚Äêmediated exercises intervention with e‚Äêhealth support for stroke patients.	2018	Physiotherapy Research International	23	3	2024-01-01	10.1002/pri.1719
Pecorelli 2018	An app for patient education and self-audit within an enhanced recovery program for bowel surgery: a pilot study assessing validity and usability.	2018	Surgical Endoscopy	32	5	2263-2273	10.1007/s00464-017-5920-3
Bushnell 2018	A Person‚ÄêCentered Approach to Poststroke Care: The COMprehensive Post‚ÄêAcute Stroke Services Model.	2018	Journal of the American Geriatrics Society	66	5	1025-1030	10.1111/jgs.15322
Campbell 2019	A Novel, Automated Text-Messaging System Is Effective in Patients Undergoing Total Joint Arthroplasty.	2019	Journal of Bone & Joint Surgery, American Volume	101	2	145-151	10.2106/JBJS.17.01505
Guo 2019	Evaluating the Quality, Content, and Readability of Online Resources for Failed Back Spinal Surgery.	2019	Spine (03622436)	44	7	494-502	10.1097/BRS.0000000000002870
Dallimore 2017	A randomised, double-blinded clinical study on the efficacy of multimedia presentation using an iPad for patient education of postoperative hip surgery patients in a public hospital in Singapore.	2017	Singapore Medical Journal	58	9	562-568	10.11622/smedj.2016084
Athilingam 2018	‚ÄúMobile technology to improve heart failure outcomes: A proof of concept paper‚Äù.	2018	Applied Nursing Research	39		26-33	10.1016/j.apnr.2017.10.018
Ganguli 2017	A Scalable Program for Customized Patient Education Videos.	2017	Joint Commission Journal on Quality & Patient Safety	43	11	606-610	10.1016/j.jcjq.2017.05.009
Cox 2018	Palliative Care Planner: A Pilot Study to Evaluate Acceptability and Usability of an Electronic Health Records System-integrated, Needs-targeted App Platform.	2018	Annals of the American Thoracic Society	15	1	59-68	10.1513/AnnalsATS.201706-500OC
vanderMeij 2017	Using e-health in perioperative care: a survey study investigating shortcomings in current perioperative care and possible future solutions.	2017	BMC Surgery	17		2024-01-09	10.1186/s12893-017-0254-6
Mukamel 2016	Personalizing Nursing Home Compare and the Discharge from Hospitals to Nursing Homes.	2016	Health Services Research	51	6	2076-2094	10.1111/1475-6773.12588
Cox 2018	Effects of a Telephone- and Web-based Coping Skills Training Program Compared with an Education Program for Survivors of Critical Illness and Their Family Members. A Randomized Clinical Trial.	2018	American Journal of Respiratory & Critical Care Medicine	197	1	66-78	10.1164/rccm.201704-0720OC
Lucas 2017	Establishment of a Web-based System for Collection of Patient-reported Outcomes After Radical Prostatectomy in a Statewide Quality Improvement Collaborative.	2017	Urology	107	1	96-102	10.1016/j.urology.2017.04.058
Scherer 2020	Would patients undergo postoperative follow-up by using a smartphone application?	2020	BMC Surgery	20	1	N.PAG-N.PAG	10.1186/s12893-020-00889-3
Mitchell 2016	Electronic Healthcare's Relationship With Patient Satisfaction and Communication.	2016	Journal for Healthcare Quality: Promoting Excellence in Healthcare	38	5	296-303	10.1097/01.JHQ.0000462678.02018.92
Chevallier 2020	Feasibility of remote digital monitoring using wireless Bluetooth monitors, the Smart Angel‚Ñ¢ app and an original web platform for patients following outpatient surgery: a prospective observational pilot study.	2020	BMC Anesthesiology	20	1	N.PAG-N.PAG	10.1186/s12871-020-01178-5
Maculotti 2017	WhatsApp as a tool for extending nursing care after recovery.	2017	World Council of Enterostomal Therapists Journal	37	3	2024-08-19
Patel 2020	Smartphones vs Wearable Devices for Remotely Monitoring Physical Activity After Hospital Discharge: A Secondary Analysis of a Randomized Clinical Trial.	2020	JAMA Network Open	3	2	e1920677-e1920677	10.1001/jamanetworkopen.2019.20677
Wilcox 2016	Interactive tools for inpatient medication tracking: a multi-phase study with cardiothoracic surgery patients.	2016	Journal of the American Medical Informatics Association	23	1	144-158	10.1093/jamia/ocv160
Gordon 2015	Digital mobile technology facilitates HIPAA-sensitive perioperative messaging, improves physician-patient communication, and streamlines patient care.	2015	Patient Safety in Surgery	9	1	2024-01-07	10.1186/s13037-015-0070-9
vanderMeij 2019	Personalised Perioperative Care by E-Health After Intermediate-Grade Abdominal Surgery: A Multicentre, Single-Blind, Randomised, Placebo-Controlled Trial.	2019	Obstetrical & Gynecological Survey	74	3	148-149	10.1097/01.ogx.0000554458.03689.ab
Greysen 2014	Tablet computers for hospitalized patients: a pilot study to improve inpatient engagement.	2014	Journal of Hospital Medicine	9	6	396-399	10.1002/jhm.2169
Connell 2019	Implementation of a Digitally Enabled Care Pathway (Part 1): Impact on Clinical Outcomes and Associated Health Care Costs.	2019	Journal of Medical Internet Research	21	7	N.PAG-N.PAG	10.2196/13147
Hennrikus 2012	Communication Between the Primary Care Physician and the Hospitalist at theTime of Patient Admission.	2012	Journal of Clinical Outcomes Management	19	10	453-459
Maresca 2019	Toward Improving Poststroke Aphasia: A Pilot Study on the Growing Use of Telerehabilitation for the Continuity of Care.	2019	Journal of Stroke & Cerebrovascular Diseases	28	10	N.PAG-N.PAG	10.1016/j.jstrokecerebrovasdis.2019.104303
Martorella 2012	Web-based nursing intervention for self-management of pain after cardiac surgery: pilot randomized controlled trial.	2012	Journal of Medical Internet Research	14	6	e177-e177	10.2196/jmir.2070
Stein 2018	Communicating with Vulnerable Patient Populations: a Randomized Intervention to Teach Inpatients to Use the Electronic Patient Portal	2018		9	4	875	https://doi.org/10.1055/s-0038-1676333
Persell 2020	Effect of Home Blood Pressure Monitoring via a Smartphone Hypertension Coaching Application or Tracking Application on Adults With Uncontrolled Hypertension: a Randomized Clinical Trial	2020		3	3	e200255	https://doi.org/10.1001/jamanetworkopen.2020.0255
Guo 2020	Application of continuous nursing based on wechat platform in patients with coronary heart disease after intervention therapy	2020		61	1	298
LiQ-P 2021	Effects of online home nursing care model application on patients with traumatic spinal cord injury	2021		14		1703	https://doi.org/10.2147/RMHP.S301874
Bae 2021	mHealth Interventions for Lifestyle and Risk Factor Modification in Coronary Heart Disease: randomized Controlled Trial	2021		9	9	e29928	https://doi.org/10.2196/29928
Kwakkel 2014	Care 4 Stroke program: caregiver mediated exercises with e-health support for early supported discharge after stroke	2014
	Effects of Telemonitoring on the Outcome of Heart Failure Patients After an Incidence of Acute Decompensation	2017
Hou 2019	The Effectiveness and Safety of Utilizing Mobile Phone-Based Programs for Rehabilitation After Lumbar Spinal Surgery: multicenter, Prospective Randomized Controlled Trial	2019		7	2	e10201	https://doi.org/10.2196/10201
Klasnja 2021	A quality-improvement optimization pilot of BariFit, a mobile health intervention to promote physical activity after bariatric surgery	2021		11	2	530	https://doi.org/10.1093/tbm/ibaa040
	Impact of Mobile Health in Improving Lifestyle and Therapeutic Adherence in Coronary Heart Disease	2022
Yun 2022	Usefulness of telemedicine-based heart failure monitoring according to 'eHealth literacy' domains: insights from the iCOR randomized controlled trial	2022					https://doi.org/10.1016/j.ejim.2022.04.008
Saitoh 2022	Remote Cardiac Rehabilitation in Older Cardiac Disease: a Randomized Case Series Feasibility Study	2022		13	1	57	https://doi.org/10.14740/cr1346
	A Mobile Device App to Improve Adherence to an Enhanced Recovery Program for Colorectal Surgery	2017
	Pilot Testing a Home-Based Rehabilitation Intervention Designed to Improve Outcomes of Frail Veterans Following Cardiothoracic Surgery	2017
	Effect of the Integrated Tele-monitoring Management of NIV Treatment	2018
Breathett 2018	Pilot randomized controlled trial to reduce readmission for heart failure using novel tablet and nurse practitioner education	2018		37	4	S316
Hawkins 2018	Web App- and Text Message-Based Patient Education in Mohs Micrographic Surgery-A Randomized Controlled Trial	2018		44	7	924	https://doi.org/10.1097/DSS.0000000000001489
Fuller-Tyszkiewicz 2020	Efficacy of a smartphone app intervention for reducing caregiver stress: Randomized controlled trial	2020		7	7		https://doi.org/10.2196/17541
	The efficacy of mobile application use on recall of surgical risks in nasal bone fracture reduction surgery	2018		19	1	41	https://doi.org/10.7181/acfs.2018.19.1.41
Marsh 2014	Feasibility, effectiveness and costs associated with a web-based follow-up assessment following total joint arthroplasty	2014		29	9	1723	https://doi.org/10.1016/j.arth.2014.04.003
McElroy 2016	Use of digital health kits to reduce readmission after cardiac surgery	2016		204	1	1	https://doi.org/10.1016/j.jss.2016.04.028
Cook 2013	Patient engagement and reported outcomes in surgical recovery: Effectiveness of an e-health platform	2013	Journal of the American College of Surgeons	217	4	648-655	https://dx.doi.org/10.1016/j.jamcollsurg.2013.05.003
Isgoren 2013	Gamma probe guided surgery for osteoid osteoma: Is there any additive value of quantitative bone scintigraphy?	2013	Revista Espanola de Medicina Nuclear e Imagen Molecular	32	4	234-239	https://dx.doi.org/10.1016/j.remn.2013.02.007
Martorella 2013	Soulage-tavie: Development and validation of a virtual nursing intervention to promote self-management of postoperative pain after cardiac surgery	2013	CIN - Computers Informatics Nursing	31	4	189-197	https://dx.doi.org/10.1097/NXN.0b013e3182812d69
Pecorelli 2016	An app for patient education and self-audit within an enhanced recovery program for colorectal surgery: A pilot study on validity and usability	2016	Surgical Endoscopy and Other Interventional Techniques	30	SUPPL. 1	S316	https://dx.doi.org/10.1007/s00464-016-4774-4
Griffin 2016	Patient Portals: Who uses them? What features do they use? And do they reduce hospital readmissions?	2016	Applied clinical informatics	7	2	489-501	https://dx.doi.org/10.4338/ACI-2016-01-RA-0003
Thompson 2015	A multidisciplinary team approach to care transitions for hospitalized heart failure patients reduces hospital readmissions and improves outcomes Betty Irene Moore Nursing Initiative	2015	European Journal of Heart Failure	17	SUPPL. 1	415	https://dx.doi.org/10.1002/ejhf.277
Kamoen 2018	A personalized, digital coaching program after stroke (beroertecoach. be): Patients and caregivers view on usability and applicability	2018	European Stroke Journal	3	1 Supplement 1	112	https://dx.doi.org/10.1177/2396987318770127
Johnson 2018	Use of a mobile application (TRU-pain) and wearable device to monitor and predict pain in patients with sickle cell disease	2018	Pain Practice	18	Supplement 1	73-74
Ali 2018	Focus Section Health IT Usability: Applying a Task-Technology Fit Model to Adapt an Electronic Patient Portal for Patient Work	2018	Applied clinical informatics	9	1	174-184	https://dx.doi.org/10.1055/s-0038-1632396
Abelson 2017	Barriers and benefits to using mobile health technology after operation: A qualitative study	2017	Surgery (United States)	162	3	605-611	https://dx.doi.org/10.1016/j.surg.2017.05.007
Fischer 2017	Staged palliation for single ventricle physiology: The influence of specialization and shunt type	2017	Thoracic and Cardiovascular Surgeon	65	Supplement 1		https://dx.doi.org/10.1055/s-0037-1598660
Mallet 2019	RecoverNow: A patient perspective on the delivery of mobile tablet-based stroke rehabilitation in the acute care setting	2019	International Journal of Stroke	14	2	174-179	https://dx.doi.org/10.1177/1747493018790031
Goz 2019	Software-Based Postoperative Communication With Patients Undergoing Spine Surgery	2019	Global Spine Journal	9	1	14-17	https://dx.doi.org/10.1177/2192568217728047
Anthony 2018	Communication with Orthopedic Trauma Patients via an Automated Mobile Phone Messaging Robot	2018	Telemedicine journal and e-health : the official journal of the American Telemedicine Association	24	7	504-509	https://dx.doi.org/10.1089/tmj.2017.0188
Ma 2018	Self-management of peripherally inserted central catheters after patient discharge via the WeChat smartphone application: A systematic review and meta-analysis	2018	PLoS ONE	13	8	e0202326	https://dx.doi.org/10.1371/journal.pone.0202326
Pozza 2018	Patient satisfaction with an early smartphone-based cosmetic surgery postoperative follow-up	2018	Aesthetic Surgery Journal	38	1	101-109	https://dx.doi.org/10.1093/asj/sjx079
Seelaus 2021	State of the Art Care in Computer-Assisted Facial Prosthetic Rehabilitation	2021	The Journal of craniofacial surgery	32	Supplement 3	1255-1263	https://dx.doi.org/10.1097/SCS.0000000000007530
Ross 2021	The Use of SMS Text Messaging to Improve the Hospital-to-Community Transition in Patients With Acute Coronary Syndrome (Txt2Prevent): Results From a Pilot Randomized Controlled Trial	2021	JMIR mHealth and uHealth	9	5	e24530	https://dx.doi.org/10.2196/24530
Stapler 2021	Targeted colorectal surgery enhanced recovery pathway strategies decrease readmissions	2021	Diseases of the Colon and Rectum	64	5	28-29	https://dx.doi.org/10.1097/DCR.0000000000002029
Zhou 2020	Application of the WeChat Platform to Implement Continuous Nursing for Patients After Percutaneous Coronary Intervention	2020	Medical science monitor : international medical journal of experimental and clinical research	26	(Zhou, Huang, Xu, Chen, Chen) Department of Cardiovascular Surgery, Union Hospital, Fujian Medical University, Fuzhou, Fujian, China	e925444	https://dx.doi.org/10.12659/MSM.925444
vanDijk-Huisman 2020	Smartphone App with an Accelerometer Enhances Patients' Physical Activity Following Elective Orthopedic Surgery: A Pilot Study	2020	Sensors (Basel, Switzerland)	20	15		https://dx.doi.org/10.3390/s20154317
Sohn 2020	Integrating remote monitoring into heart failure patients' care regimen: A pilot study	2020	PLoS ONE	15	2024-11-11	e0242210	https://dx.doi.org/10.1371/journal.pone.0242210
Liss 2020	Development of a Smartphone App for Regional Care Coordination Among High-Risk, Low-Income Patients	2020	Telemedicine journal and e-health : the official journal of the American Telemedicine Association	26	11	1391-1399	https://dx.doi.org/10.1089/tmj.2019.0176
Gordon 2020	Remote Patient Monitoring Program for Hospital Discharged COVID-19 Patients	2020	Applied clinical informatics	11	5	792-801	https://dx.doi.org/10.1055/s-0040-1721039
Ejofodomi 2020	MEDLINK: a low-cost, portable, verbally interactive and programmable remote patient monitoring (RPM) device	2020	BMJ Innovations	6	4	151-158	https://dx.doi.org/10.1136/bmjinnov-2019-000371
Zivanovic 2020	Electronic patient-reported symptom monitoring in patients recovering from ambulatory minimally invasive gynecologic surgery: A prospective pilot study	2020	Gynecologic Oncology	159	1	187-194	https://dx.doi.org/10.1016/j.ygyno.2020.07.004
Kamoen 2020	Stroke coach: a pilot study of a personal digital coaching program for patients after ischemic stroke	2020	Acta Neurologica Belgica	120	1	91-97	https://dx.doi.org/10.1007/s13760-019-01218-z
Kachroo 2020	Does "MyChart" Benefit "My" Surgery? A Look at the Impact of Electronic Patient Portals on Patient Experience	2020	The Journal of urology	204	4	760-768	https://dx.doi.org/10.1097/JU.0000000000001090
Patel 2022	Evaluation of a novel virtual care platform for remote monitoring of LVAD patients	2022	Journal of Heart and Lung Transplantation	41	5	558-562	https://dx.doi.org/10.1016/j.healun.2022.02.005
Foissey 2021	Self-Rehabilitation Guided by a Mobile Application After Anterior Cruciate Ligament Reconstruction Leads to Improved Early Motion and Less Pain	2021	Arthroscopy, Sports Medicine, and Rehabilitation	3	5	e1457-e1464	https://dx.doi.org/10.1016/j.asmr.2021.07.007
Zulfiqar 2021	Results of the second phase of the ''GER-e-TEC COVID'' Experiment concerning the telemonitoring of elderly patients affected by COVID-19 disease to detect the Exacerbation of Geriatric Syndromes	2021	European Geriatric Medicine	12	SUPPL 1	S378-S379	https://dx.doi.org/10.1007/s41999-021-00585-2
O'Shea 2021	Assessment of an electronic patient record system on discharge prescribing errors in a Tertiary University Hospital	2021	BMC medical informatics and decision making	21	1	195	https://dx.doi.org/10.1186/s12911-021-01551-5
Holderried 2021	Attitude and potential benefits of modern information and communication technology use and telemedicine in cross-sectoral solid organ transplant care	2021	Scientific reports	11	1	9037	https://dx.doi.org/10.1038/s41598-021-88447-6
Zhang 2021	Application of remote follow-up via the wechat platform for patients who underwent congenital cardiac surgery during the COVID-19 epidemic	2021	Brazilian Journal of Cardiovascular Surgery	36	4	530-534	https://dx.doi.org/10.21470/1678-9741-2020-0256
Huang 2021	The effect of online training-based continuous nursing care for rectal cancer-patients undergoing permanent colostomy	2021	American Journal of Translational Research	13	4	3084-3092
Hutchings 2021	Virtual health care for community management of patients with COVID-19 in Australia: Observational cohort study	2021	Journal of Medical Internet Research	23	3	e21064	https://dx.doi.org/10.2196/21064
Lu 2018	Accessible Communication Tools for Surgical Site Infection Monitoring and Prevention in Joint Reconstruction: Feasibility Study.	2018	JMIR perioperative medicine	1	1	e1	https://dx.doi.org/10.2196/periop.7874
Williams 2018	The role of telemedicine in postoperative care.	2018	mHealth	4	101678564	11	https://dx.doi.org/10.21037/mhealth.2018.04.03
Chua 2017	Impact of smartphone digital photography, email, and media communication on emergency room visits post-hypospadias repair.	2017	Canadian Urological Association journal = Journal de l'Association des urologues du Canada	11	2024-03-04	E134-E137	https://dx.doi.org/10.5489/cuaj.4170
Mueller 2015	Readability of patient discharge instructions with and without the use of electronically available disease-specific templates.	2015	Journal of the American Medical Informatics Association : JAMIA	22	4	857-63	https://dx.doi.org/10.1093/jamia/ocv005
Semple 2015	Using a mobile app for monitoring post-operative quality of recovery of patients at home: a feasibility study.	2015	JMIR mHealth and uHealth	3	1	e18	https://dx.doi.org/10.2196/mhealth.3929
Shah 2021	Mobile App-Based Remote Patient Monitoring in Acute Medical Conditions: Prospective Feasibility Study Exploring Digital Health Solutions on Clinical Workload During the COVID Crisis.	2021	JMIR formative research	5	1	e23190	https://dx.doi.org/10.2196/23190
Lepore 2013	Two useful tools: to improve patient engagement and transition from the hospital	2013	The Journal of ambulatory care management	36	4	338-344	https://dx.doi.org/10.1097/JAC.0b013e3182a3317a
	Mobile App With Patient Financial Incentives for Adherence to Heart Failure Medications & Daily Self-Weighing	2017
	Study Measuring the Effects of Combined Pre-, Intra- and Postoperative Patient Data for THA and TKA Patients Using an APP Based Sensor for Home Exercise Performance Before and After Operation	2022
Watt-Watson 2019	Evaluating an Innovative eLearning Pain Education Interprofessional Resource: A Pre‚ÄìPost Study.	2019	Pain Medicine	20	1	37-49	10.1093/pm/pny105
Chang 2020	The impact of an mHealth app on knowledge, skills and anxiety about dressing changes: A randomized controlled trial.	2020	Journal of Advanced Nursing (John Wiley & Sons, Inc.)	76	4	1046-1056	10.1111/jan.14287
DeRegge 2022	Encouraging Digital Patient Portal Use in Ambulatory Surgery: A Mixed Method Research of Patients and Health Care Professionals Experiences and Perceptions	2022	Journal of perianesthesia nursing : official journal of the American Society of PeriAnesthesia Nurses		(De Regge) Strategic Policy Cell, Ghent University Hospital, Ghent, Belgium; Department of Marketing, Innovation and Organisation, Faculty of Economics and Business Administration, Ghent University, Ghent, Belgium(Van Caelenberg, Van Belle) Ambulatory Sur		https://dx.doi.org/10.1016/j.jopan.2021.11.019
WILDENBOS 2016	Influence of Human Factor Issues on Patient-Centered mHealth Apps' Impact; Where Do We Stand?	2016	Studies in Health Technology & Informatics	228		190-194	10.3233/978-1-61499-678-1-190
Dogu 2018	Compliance of the Web-based Distance Training and Consultancy on Individual's Treatment having Suffered Myocardial Infarction and its Effects on Well-being	2018		28	12	953	https://doi.org/10.29271/jcpsp.2018.12.953
	Evaluation of the effectiveness of an interactive avatar-based education application for improving heart failure patients&rsquo; knowledge and self-care behaviours: A pragmatic randomised controlled trial	2017
Sadasivaiah 2019	Disparities in Patient-Reported Interest in Web-Based Patient Portals: Survey at an Urban Academic Safety-Net Hospital.	2019	Journal of Medical Internet Research	21	3	N.PAG-N.PAG	10.2196/11421
Piau 2019	A smartphone Chatbot application to optimize monitoring of older patients with cancer	2019	International Journal of Medical Informatics	128	(Piau, Brechemier, Balardy, Nourhashemi) Pole de geriatrie, University Hospital of Toulouse, Toulouse F-31400, France(Piau, Crissey) Oregon Center for Aging & Technology (ORCATECH), Oregon Health & Science University, Portland, United States(Nourhashemi)	18-23	https://dx.doi.org/10.1016/j.ijmedinf.2019.05.013
Wang 2020	A randomized controlled trial of brain and heart health manager-led mHealth secondary stroke prevention	2020		10	5	1192	https://doi.org/10.21037/cdt-20-423
Li 2021	A WeChat-Based Mobile Platform for Perioperative Health Education for Gastrointestinal Surgery	2021	Emergency Medicine International	2021	(Li, Cheng, Xu, Tan) Second Affiliated Hospital of Soochow University, Jiangsu, Suzhou 215004, China(Gou) Baoshan District Hospital of Integrated Traditional Chinese and Western Medicine of Shanghai, Shanghai 201999, China	6566981	https://dx.doi.org/10.1155/2021/6566981
Li 2021	Participatory continuous nursing using the WeChat platform for patients with spinal cord injuries	2021		49	5	3000605211016145	https://doi.org/10.1177/03000605211016145
Str√∏m 2019	A web-based platform to accommodate symptoms of anxiety and depression by featuring social interaction and animated information in patients undergoing lumbar spine fusion: a randomized clinical trial.	2019	Spine Journal	19	5	827-839	10.1016/j.spinee.2018.11.011
Carter 2018	Implementing 30 day patient-community health worker pairings at the time of hospital discharge	2018		33	2	796
Mata 2020	A mobile device application (app) to improve adherence to an enhanced recovery program for colorectal surgery: a randomized controlled trial.	2020	Surgical Endoscopy	34	2	742-751	10.1007/s00464-019-06823-w
SeokKim 2016	Analysis of the factors influencing healthcare professionals' adoption of mobile electronic medical record (EMR) using the unified theory of acceptance and use of technology (UTAUT) in a tertiary hospital.	2016	BMC Medical Informatics & Decision Making			2024-01-12	10.1186/s12911-016-0249-8
Guzman 2022	"It closes the gap when the ball is dropped": patient perspectives of a novel smartphone app for regional care coordination after hospital encounters.	2022	mHealth	8	101678564	13	https://dx.doi.org/10.21037/mhealth-21-49
Kamal 2020	Effect of 5-Minute Movies Shown via a Mobile Phone App on Risk Factors and Mortality After Stroke in a Low- to Middle-Income Country: randomized Controlled Trial for the Stroke Caregiver Dyad Education Intervention (Movies4Stroke)	2020		8	1	e12113	https://doi.org/10.2196/12113
Romeiser 2021	Comparing Email, SMS, and Concurrent Mixed Modes Approaches to Capture Quality of Recovery in the Perioperative Period: Retrospective Longitudinal Cohort Study.	2021	JMIR formative research	5	11	e25209	https://dx.doi.org/10.2196/25209
Pencle 2018	Utility of Mobile Apps for Video Conferencing to Follow Patients at Home After Outpatient Surgery.	2018	Journal of the American Academy of Orthopaedic Surgeons. Global research & reviews	2	12	e078	https://dx.doi.org/10.5435/JAAOSGlobal-D-18-00078
Wischer 2018	Effects of iPad Video Education on Patient Knowledge, Satisfaction, and Cardiac Rehabilitation Attendance.	2018	Quality Management in Health Care	27	4	204-208	10.1097/QMH.0000000000000185
Vincent 2021	Qualitative Evaluation of a Novel Educational Tool to Communicate Individualized Hip Fracture Prognostic Information to Patients and Surrogates: My Hip Fracture (My-HF)	2021	Geriatric Orthopaedic Surgery and Rehabilitation	12	(Vincent, Chien, Ginsburg, Cram) Department of Medicine, University of Toronto, Toronto, ON, Canada(Wegier, Kurahashi) Temmy Latner Centre for Palliative Care, Sinai Health System, Toronto, ON, Canada(Chien, Ginsburg, Cram) Division of General Internal Me		https://dx.doi.org/10.1177/21514593211050513
O'Leary 2016	The effect of tablet computers with a mobile patient portal application on hospitalized patients' knowledge and activation.	2016	Journal of the American Medical Informatics Association	23	1	159-165	10.1093/jamia/ocv058
Chughtai 2022	Development and Usability Testing of a Mobile Application to Monitor Patient-Reported Outcomes after Stress Urinary Incontinence Surgery.	2022	Urology	159		66-71	10.1016/j.urology.2021.10.011
Payne 2016	Health Records All Access Pass. Patient Portals That Allow Viewing of Clinical Notes and Hospital Discharge Summaries: The University of Washington Opennotes Implementation Experience	2016	Journal of AHIMA	87	8	36-39
Kamoen 2018	A personalized, digital coaching program after stroke (beroertecoach. be): Preliminary results	2018	European Stroke Journal	3	1 Supplement 1	113	https://dx.doi.org/10.1177/2396987318770127
Dalal 2019	Potential of an Electronic Health Record-Integrated Patient Portal for Improving Care Plan Concordance during Acute Care	2019	Applied clinical informatics	10	3	358-366	https://dx.doi.org/10.1055/s-0039-1688831
Gao 2021	Rehabilitation guidance for hip fracture patients during the COVID-19 pandemic using chat software: A new model.	2021	Journal of Back & Musculoskeletal Rehabilitation	34	3	337-342	10.3233/BMR-200324
Greysen 2018	A randomized controlled trial to improve engagement of hospitalized patients with their patient portals.	2018	Journal of the American Medical Informatics Association	25	12	1626-1633	10.1093/jamia/ocy125
Huang 2017	HERQL, a mobile app to enhance long-term follow up of hernia patients	2017	Hernia	21	2 Supplement 1	S200	https://dx.doi.org/10.1007/s10029-017-1595-x
Amarasingham 2013	Allocating scarce resources in real-time to reduce heart failure readmissions: a prospective, controlled study.	2013	BMJ Quality & Safety	22	12	998-1005	10.1136/bmjqs-2013-001901
vanderMeij 2018	A Perioperative eHealth Program to Enhance Postoperative Recovery After Abdominal Surgery: Process Evaluation of a Randomized Controlled Trial.	2018	Journal of Medical Internet Research	20	1	2024-03-03	10.2196/jmir.8338
Nathan 2020	Smartphone use and interest in a spine surgery recovery mobile application among patients in a US academic neurosurgery practice	2020	Operative Neurosurgery	18	1	98-102	https://dx.doi.org/10.1093/ons/opz061
DeLaCruzMonroy 2019	The Use of Smartphone Applications (Apps) for Enhancing Communication With Surgical Patients: A Systematic Review of the Literature.	2019	Surgical Innovation	26	2	244-259	10.1177/1553350618819517
Schaevers 2012	Implementing a standardized, evidence-based education program using the patient's electronic file for lung transplant recipients.	2012	Progress in Transplantation	22	3	264-270	10.7182/pit2012366
RosarioMBD 2018	Evaluation of an mHealth-Based Adjunct to Outpatient Cardiac Rehabilitation	2018		22	6	1938	https://doi.org/10.1109/JBHI.2017.2782209
Alwis 2022	Implementing smartphone technology in practice using the Collaborative for Surgical Site Infection Surveillance (CASSIS) project: preliminary findings.	2022	Wounds UK	18	1	34-41
Ramakrishnan 2019	Enhancing the preoperative experience and satisfaction of surgical patients at an academic medical center through implementation of a smartphone application	2019	American Surgeon	85	11	1294-1298
Geng 2019	Impact of transitional care for discharged elderly stroke patients in China: an application of the Integrated Behavioral Model.	2019	Topics in Stroke Rehabilitation	26	8	621-629	10.1080/10749357.2019.1647650
Hubner 2015	Evaluating a Proof-of-Concept Approach of the German Health Telematics Infrastructure in the Context of Discharge Management	2015	Studies in health technology and informatics	216	(Hubner, Schulte, Egbert) Health Informatics Research Group, Hochschule Osnabruck, Osnabruck Germany(Sellemann, Quade, Rottmann, Rienhoff) Department of Medical Informatics, University Medical Centre, Gottingen Germany(Fenske) Diakoniewerk Osnabruck, Osna	492-496
Orme 2018	Findings of the chronic obstructive pulmonary disease-sitting and exacerbations trial (COPD-SEAT) in reducing sedentary time using wearable and mobile technologies with educational support: randomized controlled feasibility trial	2018		6	4	e84	https://doi.org/10.2196/mhealth.9398
Reid 2021	Patient and Caregiver Perspectives on an eHealth Tool: A Qualitative Investigation of Preferred Formats, Features and Characteristics of a Presurgical eHealth Education Module.	2021	Rehabilitation Process & Outcome			2024-01-13	10.1177/11795727211010501
Xia 2018	The correlation between glucose fluctuation from self-monitored blood glucose and the major adverse cardiac events in diabetic patients with acute coronary syndrome during a 6-month follow-up by WeChat application	2018	Clinical Chemistry and Laboratory Medicine	56	12	2119-2124	https://dx.doi.org/10.1515/cclm-2018-0220
Hassett 2021	Activity and MObility UsiNg Technology (AMOUNT) rehabilitation trial ‚Äì description of device use and physiotherapy support in the post-hospital phase.	2021	Disability & Rehabilitation	43	24	3454-3460	10.1080/09638288.2020.1790679
Coons 2019	Design and testing of Medivate, a mobile app to achieve medication list portability via Fast Healthcare Interoperability¬†Resources.	2019	Journal of the American Pharmacists Association: JAPhA	59		S78-S85.e2	10.1016/j.japh.2019.01.001
DAWES 2015	Wireless Technology to Track Surgical Patients after Discharge: A Pilot Study.	2015	American Surgeon	81	10	1061-1066	10.1177/000313481508101030
Yigitoglu 2021	Effect of a mobile patient education application on adjustment to stoma and development of peristomal skin lesions: a quasi-experimental study	2021	Wound management & prevention	67	12	30-40	https://dx.doi.org/10.25270/wmp.2021.12.3040
Gloster 2021	Investigating the effect of the Vula Mobile app on coordination of care and capacity building in district health services, Cape Town: Convergent mixed methods study.	2021	South African Family Practice	63	1,Part 4	2024-01-13	10.4102/safp.v63i1.5251
Gordon-Williams 2021	An Interactive Pain Application (MServ) Improves Postoperative Pain Management.	2021	Pain Research & Management			2024-01-12	10.1155/2021/8898170
Korkmaz 2020	An Evaluation of the Influence of Web-Based Patient Education on the Anxiety and Life Quality of Patients Who Have Undergone Mammaplasty: a Randomized Controlled Study	2020		35	5	912	https://doi.org/10.1007/s13187-019-01542-1
Markle-Reid 2020	An integrated hospital-to-home transitional care intervention for older adults with stroke and multimorbidity: A feasibility study.	2020	Journal of Comorbidity	10		2024-01-21	10.1177/2235042X19900451
Kim 2017	Smart Devices for Older Adults Managing Chronic Disease: A Scoping Review.	2017	JMIR mHealth and uHealth	5	5	e69	https://dx.doi.org/10.2196/mhealth.7141
Allen 2020	The work and relatedness of ties mediated online in supporting long‚Äêterm condition self‚Äêmanagement.	2020	Sociology of Health & Illness	42	3	579-595	10.1111/1467-9566.13042
Shaw 2017	Increasing Health Portal Utilization in Cardiac Ambulatory Patients: A Pilot Project.	2017	CIN: Computers, Informatics, Nursing	35	10	512-519	10.1097/CIN.0000000000000361
Goldenthal 2019	Assessing the feasibility of a chatbot after ureteroscopy.	2019	mHealth	5	101678564	8	https://dx.doi.org/10.21037/mhealth.2019.03.01
Turkdogan 2021	Effect of Perioperative Patient Education via Animated Videos in Patients Undergoing Head and Neck Surgery: A Randomized Clinical Trial	2021					https://doi.org/10.1001/jamaoto.2021.3765
Pavliscsak 2016	Assessment of patient engagement with a mobile application among service members in transition	2016		23	1	110	https://doi.org/10.1093/jamia/ocv121
Slepian 2020	Engagement with Manage My Pain mobile health application among patients at the Transitional Pain Service.	2020	Digital health	6	101690863	2055207620962297	https://dx.doi.org/10.1177/2055207620962297
	Care Optimization Through Patient and Hospital Engagement Clinical Trial for Heart Failure	2017
Sanger 2014	Patient perspectives on post-discharge surgical site infections: Towards a patient-centered mobile health solution	2014	PLoS ONE	9	12	e114016	https://dx.doi.org/10.1371/journal.pone.0114016
Lober 2019	Patient-generated health data in surgical site infection: Changing clinical workflow and care delivery	2019	Surgical Infections	20	7	571-576	https://dx.doi.org/10.1089/sur.2019.195
Londral 2022	Developing and validating high-value patient digital follow-up services: a pilot study in cardiac surgery.	2022	BMC Health Services Research	22	1	2024-01-13	10.1186/s12913-022-08073-4
Indraratna 2021	Trials and Tribulations: mHealth Clinical Trials in the COVID-19 Pandemic	2021		30	1	272	https://doi.org/10.1055/s-0041-1726487
Zehnder 2019	Intensified and standardized digital communication with your cystectomy patients potentially is a simple and effective way to decrease readmission rates	2019	European Urology, Supplements	18	1	e1358	https://dx.doi.org/10.1016/S1569-9056%2819%2930983-2
Na 2021	Patient-centered digital healthcare for patients undergoing breast surgery-A cross-sectional questionnaire study	2021	International Journal of Clinical Practice	75	9	e14446	https://dx.doi.org/10.1111/ijcp.14446
Vandenberg 2021	Making sense of DialysisConnect: a qualitative analysis of stakeholder viewpoints on a web-based information exchange platform to improve care transitions between dialysis clinics and hospitals.	2021	BMC Medical Informatics & Decision Making	21	1	2024-01-13	10.1186/s12911-021-01415-y
Willard 2018	Development and testing of an online community care platform for frail older adults in the Netherlands: a user-centred design.	2018	BMC Geriatrics	18	1	2024-01-01	10.1186/s12877-018-0774-7
Jonker 2020	Feasibility of Perioperative eHealth Interventions for Older Surgical Patients: A Systematic Review	2020	Journal of the American Medical Directors Association	21	12	1844-1851.e2	https://dx.doi.org/10.1016/j.jamda.2020.05.035
J√∏rgensen 2017	The psychosocial effect of web-based information in fast-track surgery.	2017	Health Informatics Journal	23	4	304-318	10.1177/1460458216648477
Jiang 2016	Using mobile health technology to deliver decision support for self-monitoring after lung transplantation.	2016	International Journal of Medical Informatics	94		164-171	10.1016/j.ijmedinf.2016.07.012
Jacoby 2021	The feasibility and acceptability of mobile health monitoring for real-time assessment of traumatic injury outcomes.	2021	mHealth	7	101678564	5	https://dx.doi.org/10.21037/mhealth-19-200
Matuszewski 2016	Is the Digital Divide for Orthopaedic Trauma Patients a Myth? Prospective Cohort Study on Use of a Custom Internet Site.	2016	Journal of Orthopaedic Trauma	30	7	e246-e251	10.1097/BOT.0000000000000547
Pennucci 2020	Piloting a web-based systematic collection and reporting of patient-reported outcome measures and patient-reported experience measures in chronic heart failure	2020	BMJ Open	10	10	e037754	https://dx.doi.org/10.1136/bmjopen-2020-037754
Zhang 2021	A Social Media-Promoted Educational Community of Joint Replacement Patients Using the WeChat App: Survey Study	2021	JMIR mHealth and uHealth	9	3	e18763	https://dx.doi.org/10.2196/18763
Giordano 2021	Comparing medication adherence using a smartphone application and electronic monitoring among patients with acute coronary syndrome.	2021	Applied Nursing Research	60		N.PAG-N.PAG	10.1016/j.apnr.2021.151448
Robinson 2020	Digital Support for Patients Undergoing Bariatric Surgery: Narrative Review of the Roles and Challenges of Online Forums.	2020	JMIR perioperative medicine	3	2	e17230	https://dx.doi.org/10.2196/17230
Lyman 2020	Monitoring Patient Recovery After THA or TKA Using Mobile Technology.	2020	HSS journal : the musculoskeletal journal of Hospital for Special Surgery	16	Suppl 2	358-365	https://dx.doi.org/10.1007/s11420-019-09746-3
Marsh 2020	Exploring perceptions and use of the patient portal by young adults with type 1 diabetes: A qualitative study	2020	Health informatics journal	26	4	2586-2596	https://dx.doi.org/10.1177/1460458220911780
Johnson 2017	Use of mobile health (mhealth) apps and wearable technology to assess changes in pain during treatment of acute pain in sickle cell disease	2017	Blood	130	Supplement 1
Wang 2018	The effectiveness of extended care based on Internet and home care platform for orthopaedics after hip replacement surgery in China.	2018	Journal of Clinical Nursing (John Wiley & Sons, Inc.)	27	21-22	4077-4088	10.1111/jocn.14545
Buning 2016	Patient empowerment through provision of a mobile application for medication reconciliation: A proof of concept study	2016	BMJ Innovations	2	4	152-157	https://dx.doi.org/10.1136/bmjinnov-2015-000110
Pan 2021	Is electronic follow-up using a mobile phone application after mid-urethral sling placement feasible and efficient?	2021	World journal of urology	39	3	863-869	https://dx.doi.org/10.1007/s00345-020-03245-5
Henney 2014	Prospective, randomised, controlled trial comparing delivery of patient information for functional endoscopic sinus surgery via website versus printed leaflet	2014		128	3	249	https://doi.org/10.1017/S0022215114000449
Fareed 2022	Relationships Between Patient Portal Activation and Patient Satisfaction Scores Among CG-CAHPS and HCAHPS Respondents.	2022	American Journal of Managed Care	28	1	25-31	10.37765/ajmc.2022.88813
Sander 2020	Effectiveness of a Guided Web-Based Self-help Intervention to Prevent Depression in Patients With Persistent Back Pain: the PROD-BP Randomized Clinical Trial	2020		77	10	1001	https://doi.org/10.1001/jamapsychiatry.2020.1021
Neuberg 2020	Connected Surveillance for Detection of Complications After Early Discharge from Bariatric Surgery	2020	Obesity Surgery	30	11	4669-4674	https://dx.doi.org/10.1007/s11695-020-04817-5
Milliren 2022	Can digital engagement improve outcomes for total joint replacements?.	2022	Digital health	8	101690863	20552076221095322	https://dx.doi.org/10.1177/20552076221095322
Warren‚ÄêStomberg 2016	At-home monitoring after surgery/anaesthesia - a challenge.	2016	Journal of Evaluation in Clinical Practice	22	6	882-890	10.1111/jep.12551
McAlearney 2016	High Touch and High Tech (HT2) Proposal: Transforming Patient Engagement Throughout the Continuum of Care by Engaging Patients with Portal Technology at the Bedside.	2016	JMIR research protocols	5	4	e221
Jhala 2021	Examining the impact of an asynchronous communication platform versus existing communication methods: An observational study	2021	BMJ Innovations	7	1	68-74	https://dx.doi.org/10.1136/bmjinnov-2019-000409
Incorrect population
Ramirez‚ÄêZohfeld 2020	Use of Electronic Health Records by Older Adults, 85‚ÄâYears and Older, and Their Caregivers.	2020	Journal of the American Geriatrics Society	68	5	1078-1082	10.1111/jgs.16393
Stone 2014	Enhancing Preparedness and Satisfaction of Caregivers of Patients Discharged from an Inpatient Rehabilitation Facility Using an Interactive Website	2014	Rehabilitation Nursing	39	2	76-85	https://dx.doi.org/10.1002/rnj.123
Incorrect study design
KeikiHinami 2017	Patient-level exclusions from mHealth in a safety-net health system.	2017	Journal of Hospital Medicine	12	2	90-93	10.12788/jhm.2686
Lavin 2017	E-health for stroke survivors and their carers.	2017	British Journal of Healthcare Management	23	10	462-466	10.12968/bjhc.2017.23.10.462
	Patients Prep for, Recover from Surgery with App.	2016	Same-Day Surgery	40	9	104-104
	Intervention in Lifestyle and Therapeutic Adherence After Coronary Event Based on Web Application	2019
	Impact of an mHealth self-help intervention on readmission rates after adult cardiac surgery: a pilot randomised controlled trial	2021
DeVore 2020	Care Optimization Through Patient and Hospital Engagement Clinical Trial for Heart Failure: Rationale and design of CONNECT-HF.	2020	American Heart Journal	220		41-50	10.1016/j.ahj.2019.09.012
Jansen 2018	Eras - apptimize: improving compliance to the ERAS care pathway through improving patient participation by using ehealth	2018		32		S504	https://doi.org/10.1007/s00464-018-6181-5
Semple 2017	Mobile applications for postoperative monitoring after discharge.	2017	Canadian Medical Association Journal (CMAJ)	189	1	E22-E24	10.1503/cmaj.160195
LaoSSW 2020	The effects of smartphone-based cardiac rehabilitation program for percutaneous coronary intervention patients in macau	2020		28	2	83
